# Supplementary material for: Feasibility Study of an Optical Caustic Plasmonic Light Scattering Sensor for Human Serum Anti-Dengue Protein E Antibody Detection
Source: Diagnostics (Basel). 2017 Aug 17;7(3):47. doi: 10.3390/diagnostics7030047 (PMC5617947; doi:10.3390/diagnostics7030047)
Supplement: Supplementary file 1 [file diagnostics-07-00047-s001.zip]

Archive with 5 entries (3 files):
- diagnostics-212526-supplementary/
- diagnostics-212526-supplementary/Suppl Figures/
- diagnostics-212526-supplementary/Suppl Figures/Figure S1.pdf
- diagnostics-212526-supplementary/Suppl Figures/Figure S2.pdf
- diagnostics-212526-supplementary/Suppl Figures/Figure S3.pdf
